# Supplementary material for: Genome-wide identification and comparative analysis of DNA methyltransferase and demethylase gene families in two ploidy Cyclocarya paliurus and their potential function in heterodichogamy
Source: BMC Genomics. 2023 May 29;24:287. doi: 10.1186/s12864-023-09383-5 (PMC10226219; doi:10.1186/s12864-023-09383-5)
Supplement: Supplementary file 3 — Additional file 3: Supplementary tables. [file 12864_2023_9383_MOESM3_ESM.xlsx]

## Sheet: Table S1
Table S1. The duplication types of CpC5-MTase and CpdMTase gene families members in autotetraploid C. paliurus.
CpC5-MTase				CpdMTase
Gene ID	Gene Name	Duplication type		Gene ID	Gene Name	Duplication type
C.paliurus-tetra126170	CpCMT2-T1	Dispersed		C.paliurus-tetra162062	CpROS1-T1	WGD or Segmental
C.paliurus-tetra126184	CpCMT2-T2	WGD or Segmental		C.paliurus-tetra165368	CpROS1-T2	WGD or Segmental
C.paliurus-tetra126196	CpCMT2-T3	WGD or Segmental		C.paliurus-tetra169007	CpROS1-T3	WGD or Segmental
C.paliurus-tetra129077	CpCMT2-T4	WGD or Segmental		C.paliurus-tetra171692	CpROS1-T4	WGD or Segmental
C.paliurus-tetra023585	CpCMT3-T1	WGD or Segmental		C.paliurus-tetra026026	CpDME-T1	WGD or Segmental
C.paliurus-tetra028905	CpCMT3-T2	WGD or Segmental		C.paliurus-tetra028439	CpDME-T2	WGD or Segmental
C.paliurus-tetra031373	CpCMT3-T3	WGD or Segmental		C.paliurus-tetra028446	CpDME-T3	Proximal
C.paliurus-tetra065029	CpMET-T1	WGD or Segmental		C.paliurus-tetra030774	CpDME-T4	WGD or Segmental
C.paliurus-tetra066914	CpMET-T2	WGD or Segmental		C.paliurus-tetra047265	CpDME-T5	WGD or Segmental
C.paliurus-tetra066921	CpMET-T3	WGD or Segmental		C.paliurus-tetra047268	CpDME-T6	Proximal
C.paliurus-tetra069029	CpMET-T4	WGD or Segmental		C.paliurus-tetra049582	CpDME-T7	WGD or Segmental
C.paliurus-tetra095687	CpDRM-T1	WGD or Segmental		C.paliurus-tetra051986	CpDME-T8	WGD or Segmental
C.paliurus-tetra098975	CpDRM-T2	WGD or Segmental		C.paliurus-tetra054350	CpDME-T9	WGD or Segmental
C.paliurus-tetra103779	CpDRM-T3	WGD or Segmental
C.paliurus-tetra145580	CpDRM-T4	WGD or Segmental
C.paliurus-tetra152058	CpDRM-T5	WGD or Segmental
C.paliurus-tetra155575	CpDRM-T6	WGD or Segmental
C.paliurus-tetra131472	CpDNMT2-T1	WGD or Segmental
C.paliurus-tetra131491	CpDNMT2-T2	WGD or Segmental
C.paliurus-tetra142017	CpDNMT2-T3	WGD or Segmental

## Sheet: Table S2
Table S2. Sequence information for conserved motifs.
C5-MTase		dMTase
Motif	Sequence	Motif	Sequence
Motif-1	NILPLPGDVDVIVGGPPCQGLSGSNRFRQ	Motif-1	QKYLWPRLCKLDQRTLYELHYQLITFGKVFCTKSKPNCNACPMRGECRHF
Motif-2	MNYQVRLGIJAAGAYGLPQFRLRVFJWAA	Motif-2	CRTAMRGSFPLNGTYFQVNEVFADHESSLNPIDVPRSWIWNLRRRTVYFG
Motif-3	LHPEQDRVLTIREYARLQGFPDYYRLCGNIKERYR	Motif-3	KWWEEERKVFRGRTDSFIARMHLIQGDRRFSRWKGSVVDSVIGVFLTQNV
Motif-4	JALLDLFSGCGGLSTGLCLSG	Motif-4	NVSRLRTEHQVYELPDSHPLLEGMDSREPDDPSPYLLAIWTPGETANSIQ
Motif-5	WAIDYEEPACESLKLNHPETVVRNETANDFLELLME	Motif-5	DIEDTFYEDPDEIPTIKLNIEEFTMNLQNYMQEKMELQEADMSKALVALK
Motif-6	PPFFYYKNVALAPKGVWTSISRFLYDVEPEFVDS	Motif-6	DYEAVRLAHVDEISNAIKERGMNNMLAERIKDFLNRLVREHGSIDLEWLR
Motif-7	TDYIRAAQIPKRAGABFRDLP	Motif-7	VECVRLLTLHHLAFPVDTNVGRIAVRLGWVPLQPLPESLQLHLLELYPVL
Motif-8	RLWWEZTVPRGNLIDLADNQA	Motif-8	TSVSTIFKGLSTEGIQFCFWRGFVCVRGFDQKTRAPRPLMARLHFPASRL
Motif-9	TIHEALPLTRKWWPSWDRRTQLNCIQTVI	Motif-9	PPETSCGSQEANKLCNEKTCFSCNSVREANAQTVRGTLLIP
Motif-10	FPLPTHDVIVRLGPPPAFERNTVA	Motif-10	ARFEFLKKRKPRPKVDLDPETNRIWNLLMGKEGSKDFEGTD

## Sheet: Table S3
Table S3. Information of C5-MTase and dMTase genes in the 3 tested species.
Latin name of specie	Gene Name	Gene ID
Arabidopsis thaliana	AtC5-MTases
	AtMET1	AT5G49160
	AtMET2a	AT4G14140
	AtMET2b	AT4G08990
	AtMET3	AT4G13610
	AtDRM1	AT5G15380
	AtDRM2	AT5G14620
	AtDRM3	AT3G17310
	AtCMT1	AT1G80740
	AtCMT2	AT4G19020
	AtCMT3	AT1G69770
	AtDNMT2	AT5G25480
Arabidopsis thaliana	AtdMTases
	AtROS1	AT2G36490
	AtDML2	AT3G10010
	AtDML3	AT4G34060
	AtDME	AT5G04560
Populus trichocarpa	PtC5-MTase
	PtMET1	Potri.004G134000
	PtMET2	Potri.018G138000
	PtMET3	Potri.T046100
	PtCMT2	Potri.003G100000
	PtCMT3	Potri.001G009600
	PtDRM1	Potri.001G347000
	PtDRM2	Potri.010G152200
	PtDNMT2	Potri.006G250800
Populus trichocarpa	PtdMTase
	PtDME1	Potri.010G234400
	PtDME2	Potri.008G025900
	PtROS1	Potri.006G116000
Oryza sativa	OsC5-MTase
	OsMET1	LOC_Os03g58400
	OsMET2	LOC_Os07g08500
	OsCMT1	LOC_Os03g12570
	OsCMT2	LOC_Os05g13780
	OsCMT3	LOC_Os10g01570
	OsDRM1	LOC_Os11g01810
	OsDRM2	LOC_Os03g02010
Oryza sativa	OsdMTase
	OsDML3a	LOC_Os02g29380
	OsDML3b	LOC_Os04g28860
	OsROS1a	LOC_Os01g11900
	OsROS1b	LOC_Os02g29230
	OsROS1c	LOC_Os05g37350
	OsROS1d	LOC_Os05g37410

## Sheet: Table S4
Table S4. Allele table between PA-dip and PG-dip genomes.
Gene Name	PG-dip	PA-dip	Paralogs
CpCMT3-D1	CpaF1st09440	CpaM1st09643
CpCMT2-D1	CpaF1st28758	CpaM1st29183	CpaM1st29184,
CpMET-D1	CpaF1st19491	CpaM1st19889	CpaM1st19890,
CpDRM-D2	CpaF1st34311	CpaM1st34737
CpDRM1-D1	CpaF1st23888	CpaM1st24344	CpaM1st24345,
CpDNMT2-D1	CpaF1st30805	CpaM1st31201
CpROS1-D1	CpaF1st40168	CpaM1st40636
CpDME-D1	CpaF1st11425	CpaM1st11558
CpDME-D2	CpaF1st16200	CpaM1st16411
